# Supplementary material for: Radiological and Molecular Analysis of Radioiodinated Anastrozole and Epirubicin as Innovative Radiopharmaceuticals Targeting Methylenetetrahydrofolate Dehydrogenase 2 in Solid Tumors
Source: Pharmaceutics. 2024 May 3;16(5):616. doi: 10.3390/pharmaceutics16050616 (PMC11126143; doi:10.3390/pharmaceutics16050616)
Supplement: Supplementary file 1 [file pharmaceutics-16-00616-s001.zip]

Archive with 1 entries (1 files):
- pharmaceutics-2902981-supplementary.pdf
